# Supplementary material for: C-2 Thiophenyl Tryptophan Trimers Inhibit Cellular Entry of SARS-CoV-2 through Interaction with the Viral Spike (S) Protein
Source: J Med Chem. 2023 Jul 20;66(15):10432–57. doi: 10.1021/acs.jmedchem.3c00576 (PMC10424185; doi:10.1021/acs.jmedchem.3c00576)
Supplement: Supplementary file 2 — jm3c00576_si_002.csv [file jm3c00576_si_002.csv]

Compound	Smiles	VSV-S in Vero E6 IC50 (µM)	Vero E6 CC50 (µM)	VSV-S in A549-ACE2-TMPRSS2 cells IC50 (µM)	A549-ACE2-TMPRSS2 cells CC50 (µM)	Relative SARS-CoV-2 production vs mock at 10 µM in A549-ACE2 cells	Relative SARS-CoV-2 production vs mock at 10 µM in VeroE6-TMPRSS2 cells	VSV-SWuhan-Hu-1 in Vero E6-TMPRSS2 cells IC50 (µM)	VSV-SOmicron BA.1 in Vero E6-TMPRSS2 cells IC50 (µM)
1	O=C(NC(CC1=C(SC2=CC=C([N+]([O-])=O)C=C2)NC3=C1C=CC=C3)C(O)=O)CCOCC(COCCC(NC(CC4=C(SC5=CC=C([N+]([O-])=O)C=C5)NC6=C4C=CC=C6)C(O)=O)=O)(COCCC(NC(CC7=C(SC8=CC=C([N+]([O-])=O)C=C8)NC9=C7C=CC=C9)C(O)=O)=O)COCCC(NC(CC%10=C(SC%11=CC=C([N+]([O-])=O)C=C%11)NC%12=C%10C=CC=C%12)C(O)=O)=O	21.4 ± 9.5	>100	18.5 ± 3.5	>100
2	O=C(NC(CC1=C(SC2=CC=C([N+]([O-])=O)C=C2)NC3=C1C=CC=C3)C(O)=O)CCC(CCC(NC(C(O)=O)CC4=C(SC5=CC=C([N+]([O-])=O)C=C5)NC6=C4C=CC=C6)=O)(CCC(NC(C(O)=O)CC7=C(SC8=CC=C([N+]([O-])=O)C=C8)NC9=C7C=CC=C9)=O)NC(CN)=O	0.6 ± 0.5	>100	1 ± 0.4	>100	0.017 ± 0.000	0.039 ± 0.008	0.08 ± 0.07	21.73 ± 0.83
3	O=C(NC(CC1=C(SC2=CC=C([N+]([O-])=O)C=C2)NC3=C1C=CC=C3)C(O)=O)CCC(CCC(NC(C(O)=O)CC4=C(SC5=CC=C([N+]([O-])=O)C=C5)NC6=C4C=CC=C6)=O)(CCC(NC(C(O)=O)CC7=C(SC8=CC=C([N+]([O-])=O)C=C8)NC9=C7C=CC=C9)=O)[N+]([O-])=O	32.9 ± 4.5	>100	ND	ND
36	O=C(NC(CC1=C(SC2=CC=CC=C2[N+]([O-])=O)NC3=C1C=CC=C3)C(O)=O)CCC(CCC(NC(C(O)=O)CC4=C(SC5=C([N+]([O-])=O)C=CC=C5)NC6=C4C=CC=C6)=O)(CCC(NC(C(O)=O)CC7=C(SC8=C([N+]([O-])=O)C=CC=C8)NC9=C7C=CC=C9)=O)NC(CN)=O	>100	ND	ND	ND
37	O=C(NC(CC1=C(SC2=CC=CC([N+]([O-])=O)=C2)NC3=C1C=CC=C3)C(O)=O)CCC(CCC(NC(C(O)=O)CC4=C(SC5=CC([N+]([O-])=O)=CC=C5)NC6=C4C=CC=C6)=O)(CCC(NC(C(O)=O)CC7=C(SC8=CC([N+]([O-])=O)=CC=C8)NC9=C7C=CC=C9)=O)NC(CN)=O	37.1 ± 15.9	>100	8.6 ± 4.7	>100
38	O=C(NC(CC1=C(SC2=CC=C(C(F)(F)F)C=C2)NC3=C1C=CC=C3)C(O)=O)CCC(CCC(NC(C(O)=O)CC4=C(SC5=CC=C(C(F)(F)F)C=C5)NC6=C4C=CC=C6)=O)(CCC(NC(C(O)=O)CC7=C(SC8=CC=C(C(F)(F)F)C=C8)NC9=C7C=CC=C9)=O)NC(CN)=O	27.6 ± 12.6	>100	11.6 ± 4.8	>100
39	O=C(NC(CC1=C(SC2=CC=C(C#N)C=C2)NC3=C1C=CC=C3)C(O)=O)CCC(CCC(NC(C(O)=O)CC4=C(SC5=CC=C(C#N)C=C5)NC6=C4C=CC=C6)=O)(CCC(NC(C(O)=O)CC7=C(SC8=CC=C(C#N)C=C8)NC9=C7C=CC=C9)=O)NC(CN)=O	33.6 ± 7.2	>100	34.9 ± 8.7	>100
40	O=C(NC(CC1=C(SC2=CC=C(F)C=C2)NC3=C1C=CC=C3)C(O)=O)CCC(CCC(NC(C(O)=O)CC4=C(SC5=CC=C(F)C=C5)NC6=C4C=CC=C6)=O)(CCC(NC(C(O)=O)CC7=C(SC8=CC=C(F)C=C8)NC9=C7C=CC=C9)=O)NC(CN)=O	33 ± 1.3	>100	46.9 ± 17.5	>100
41	O=C(NC(CC1=C(SC2=CC=C(C(C)=O)C=C2)NC3=C1C=CC=C3)C(O)=O)CCC(CCC(NC(C(O)=O)CC4=C(SC5=CC=C(C(C)=O)C=C5)NC6=C4C=CC=C6)=O)(CCC(NC(C(O)=O)CC7=C(SC8=CC=C(C(C)=O)C=C8)NC9=C7C=CC=C9)=O)NC(CN)=O	3 ± 1.9	>100	2.3 ± 1.7	>100
42	O=C(NC(CC1=C(SC2=CC=C(S(=O)(C)=O)C=C2)NC3=C1C=CC=C3)C(O)=O)CCC(CCC(NC(C(O)=O)CC4=C(SC5=CC=C(S(=O)(C)=O)C=C5)NC6=C4C=CC=C6)=O)(CCC(NC(C(O)=O)CC7=C(SC8=CC=C(S(=O)(C)=O)C=C8)NC9=C7C=CC=C9)=O)NC(CN)=O	>50	>100	ND	ND
46	O=C(CN)NC(CCC(NC(C(O)=O)CC1=C(C2=CC=C([N+]([O-])=O)C=C2)NC3=CC=CC=C31)=O)(CCC(NC(C(O)=O)CC4=C(C5=CC=C([N+]([O-])=O)C=C5)NC6=CC=CC=C64)=O)CCC(NC(C(O)=O)CC7=C(C8=CC=C([N+]([O-])=O)C=C8)NC9=CC=CC=C97)=O	>50	ND	ND	ND
50	O=C(NC(CC1=C(C(C2=CC=C([N+]([O-])=O)C=C2)=O)NC3=C1C=CC=C3)C(O)=O)CCC(CCC(NC(C(O)=O)CC4=C(C(C5=CC=C([N+]([O-])=O)C=C5)=O)NC6=C4C=CC=C6)=O)(CCC(NC(C(O)=O)CC7=C(C(C8=CC=C([N+]([O-])=O)C=C8)=O)NC9=C7C=CC=C9)=O)NC(CN)=O	>50	ND	ND	ND
56	O=C(NC(CC1=C(SC2=CC=C([N+]([O-])=O)C=C2)NC3=C1C=CC=C3)C(O)=O)CCC(CCC(NC(C(O)=O)CC4=C(SC5=CC=C([N+]([O-])=O)C=C5)NC6=C4C=CC=C6)=O)(CCC(NC(C(O)=O)CC7=C(SC8=CC=C([N+]([O-])=O)C=C8)NC9=C7C=CC=C9)=O)NC(CNC(CCCCC)=O)=O	18.9 ± 6.8	>100	8.3 ± 1.1	>100
57	O=C(NC(CC1=C(SC2=CC=C([N+]([O-])=O)C=C2)NC3=C1C=CC=C3)C(O)=O)CCC(CCC(NC(C(O)=O)CC4=C(SC5=CC=C([N+]([O-])=O)C=C5)NC6=C4C=CC=C6)=O)(CCC(NC(C(O)=O)CC7=C(SC8=CC=C([N+]([O-])=O)C=C8)NC9=C7C=CC=C9)=O)NC(CNC(CCCCCCC)=O)=O	23.5 ± 3.8	>100	11.1 ± 5	>100
58	O=C(NC(CC1=C(SC2=CC=C([N+]([O-])=O)C=C2)NC3=C1C=CC=C3)C(O)=O)CCC(CCC(NC(C(O)=O)CC4=C(SC5=CC=C([N+]([O-])=O)C=C5)NC6=C4C=CC=C6)=O)(CCC(NC(C(O)=O)CC7=C(SC8=CC=C([N+]([O-])=O)C=C8)NC9=C7C=CC=C9)=O)NC(CNC(CCCCCCCCC)=O)=O	21 ± 8.7	>100	9.8 ± 4.3	>100
59	O=C(NC(CC1=C(SC2=CC=C([N+]([O-])=O)C=C2)NC3=C1C=CC=C3)C(O)=O)CCC(CCC(NC(C(O)=O)CC4=C(SC5=CC=C([N+]([O-])=O)C=C5)NC6=C4C=CC=C6)=O)(CCC(NC(C(O)=O)CC7=C(SC8=CC=C([N+]([O-])=O)C=C8)NC9=C7C=CC=C9)=O)NC(CNC(CCCCCCCCCCC)=O)=O	30.3 ± 5.3	>100	44.4 ± 23.4	>100
61	O=C(NC(CC1=C(SC2=CC=C([N+]([O-])=O)C=C2)NC3=C1C=CC=C3)C(O)=O)CCC(CCC(NC(C(O)=O)CC4=C(SC5=CC=C([N+]([O-])=O)C=C5)NC6=C4C=CC=C6)=O)(CCC(NC(C(O)=O)CC7=C(SC8=CC=C([N+]([O-])=O)C=C8)NC9=C7C=CC=C9)=O)NC(CNC(CCCCC(O)=O)=O)=O	2.1 ± 1.5	>100	2.3 ± 0.8	>100
63	O=C(NC(CC1=C(SC2=CC=C([N+]([O-])=O)C=C2)NC3=C1C=CC=C3)C(O)=O)CCC(CCC(NC(C(O)=O)CC4=C(SC5=CC=C([N+]([O-])=O)C=C5)NC6=C4C=CC=C6)=O)(CCC(NC(C(O)=O)CC7=C(SC8=CC=C([N+]([O-])=O)C=C8)NC9=C7C=CC=C9)=O)NC(CNC(CCOCCOCCN)=O)=O	0.7 ± 0.9	>100	1.4 ± 1.1	>100	0.035 ± 0.032	0.059 ± 0.018	0.01 ± 0.00	25.43 ± 0.00
65	O=C(CCC(CCC(NC(CC1=C(NC2=C1C=CC=C2)SC3=CC=C(C=C3)[N+]([O-])=O)C(O)=O)=O)(NC(CNC(CCOCCOCCOCCOCCC(NCC(NC(CCC(NC(CC4=C(NC5=C4C=CC=C5)SC6=CC=C(C=C6)[N+]([O-])=O)C(O)=O)=O)(CCC(NC(C(O)=O)CC7=C(NC8=C7C=CC=C8)SC9=CC=C(C=C9)[N+]([O-])=O)=O)CCC(NC(CC%10=C(NC%11=C%10C=CC=C%11)SC%12=CC=C(C=C%12)[N+]([O-])=O)C(O)=O)=O)=O)=O)=O)=O)CCC(NC(CC%13=C(NC%14=C%13C=CC=C%14)SC%15=CC=C(C=C%15)[N+]([O-])=O)C(O)=O)=O)NC(…	0.3 ± 0.2	>100	15.8 ± 1.5	>100	0.011 ± 0.005	0.109 ± 0.018	0.28 ± 0.23	6.24 ± 0.16
Remdesivir	CCC(CC)COC(=O)C(C)NP(=O)(OCC1C(C(C(O1)(C#N)C2=CC=C3N2N=CN=C3N)O)O)OC4=CC=CC=C4					0.002 ± 0.002	0.002 ± 0.001
